# Supplementary material for: Valine-Curcumin Improves Growth, Intestinal Immunity, and Microbiota in Largemouth Bass (Micropterus salmoides)
Source: Animals (Basel). 2026 Jul 2;16(13):2032. doi: 10.3390/ani16132032 (PMC13359457; doi:10.3390/ani16132032)
Supplement: Supplementary file 1 [file animals-16-02032-s001.zip]

Archive with 1 entries (1 files):
- animals-4378308-supplementary.pdf
